# Supplementary material for: The Role of Vitamins in Oral Potentially Malignant Disorders and Oral Cancer: A Systematic Review
Source: J Pers Med. 2023 Oct 23;13(10):1520. doi: 10.3390/jpm13101520 (PMC10608573; doi:10.3390/jpm13101520)
Supplement: Supplementary file 1 [file jpm-13-01520-s001.zip]

Archive with 1 entries (1 files):
- jpm-2676001-supplementary.pdf
